# Supplementary material for: Stable Aqueous Colloidal Solutions of Nd3+: LaF3 Nanoparticles, Promising for Luminescent Bioimaging in the Near-Infrared Spectral Range
Source: Nanomaterials (Basel). 2021 Oct 26;11(11):2847. doi: 10.3390/nano11112847 (PMC8625732; doi:10.3390/nano11112847)
Supplement: Supplementary file 1 [file nanomaterials-11-02847-s001.zip]

Archive with 1 entries (1 files):
- nanomaterials-1428008-supplementary.pdf
